# Supplementary material for: Effects of pH and Temperature on Water under Pressurized Conditions in the Extraction of Nutraceuticals from Chaga (Inonotus obliquus) Mushroom
Source: Antioxidants (Basel). 2021 Aug 23;10(8):1322. doi: 10.3390/antiox10081322 (PMC8389277; doi:10.3390/antiox10081322)
Supplement: Supplementary file 1 [file antioxidants-10-01322-s001.zip]

Archive with 1 entries (1 files):
- antioxidants-1310256-supplementary.pdf
